# Supplementary material for: Profiling of Tumour-Infiltrating Lymphocytes and Tumour-Associated Macrophages in Ovarian Epithelial Cancer—Relation to Tumour Characteristics and Impact on Prognosis
Source: Int J Mol Sci. 2024 Apr 20;25(8):4524. doi: 10.3390/ijms25084524 (PMC11049869; doi:10.3390/ijms25084524)
Supplement: Supplementary file 1 [file ijms-25-04524-s001.zip]

Archive with 1 entries (1 files):
- ijms-2942721-supplementary.pdf
